# Supplementary material for: Elevated CO2 Drives the Enrichment of Multidrug Resistance Genes in Paddy Soils
Source: Toxics. 2026 May 26;14(6):467. doi: 10.3390/toxics14060467 (PMC13306802; doi:10.3390/toxics14060467)
Supplement: Supplementary file 1 [file toxics-14-00467-s001.zip]

Archive with 1 entries (1 files):
- toxics-4274970-supplementary.pdf
